# Supplementary material for: Age of heart disease presentation and dysmorphic nuclei in patients with LMNA mutations
Source: PLoS One. 2017 Nov 17;12(11):e0188256. doi: 10.1371/journal.pone.0188256 (PMC5693421; doi:10.1371/journal.pone.0188256)
Supplement: S2 Code — The detailed description of the code is provided in S1 Text. (M) [file pone.0188256.s003.m]

%                           Nuclei Defect
%
% Uses outlines (2D sets of points generated by NucleiDetect) of nuclei to 
% determine whether the nuclei have normal morphology, or whether they
% possess irregularities which designate them as questionable or defective.
%
% Arguments: 
%      .mat file FILENAME_area_eccentricity_perimeter.mat
%
%      .tif image corresponding to the
%      FILENAME_area_eccentricity_perimeter.mat file
%    
% Returns: 
%      updated .mat file named FILENAME_area_eccentricity_perimeter with 
%      original data plus calculated shape parameter values
%
%      .tif image containing nuclei colored based on classification 
%
%      .mat summary file containing average MNC, relative concavity, 
%      and Max NC values across all nuclei in the coverslip, proportion of 
%      defective nuclei, and their coordinates in their respective images.
%
%            J. Core  04/01/2017

close all
clear all

pathfiles = 'E:\Jason\Final Testing\New folder9';

if ~exist('conversion_factor')
    conversion_factor = 6.24;
end

% Determine whether to save nuclei with colored outlines or colored
% interiors 
color_options = input('Create .tif nuclei images with colored outlines (0) or colored interiors (1)?');

% Select .mat files for analysis
[file,path]=uigetfile({'*.mat';'*.*'},'Select area_eccentricity_perimeter files...', pathfiles,'MultiSelect','on');

% Set case where input is multiple picture files
NumFiles = length(file);
if iscell(file)
    for i=1:NumFiles
        temp = file{i};
        FileIndex{i} = temp;
    end
else
    NumFiles = 1;
    FileIndex{1} = file;
end

% Select .tif files for analysis
[file2,path2]=uigetfile({'*.TIF';'*.*'},'Select .tif files...', pathfiles,'MultiSelect','on');
% Set case where input is multiple picture files
NumFiles2 = length(file2);
if iscell(file2)
    for i=1:NumFiles2
        temp2 = file2{i};
        FileIndex2{i} = temp2;
    end
else
    NumFiles2 = 1;
    FileIndex2{1} = file2;
end

% Initialize matrix to contain parameters of nuclei of all images
n_d_q_coordinates_total = [];
MNC_fov_total = [];
MNC_fov_adj_total = [];
RC_fov_total = [];
Max_NC_fov_adj_total = [];
Areas_defectives_total = [];
Eccentricities_defectives_total = [];
Perimeters_defectives_total = [];
MNC_adj_defectives_total = [];
RC_defectives_total = [];
Max_NC_adj_defectives_total = [];
Areas_normals_total = [];
Eccentricities_normals_total = [];
Perimeters_normals_total = [];
MNC_adj_normals_total = [];
RC_normals_total = [];
Max_NC_adj_normals_total = [];
Hull_area_diff_total = [];
num_indents_total = [];
normal_defective_count_total = [0 0];

% Read image and store image name
for uu = 1:NumFiles
    customvalues = 0;
    % Load .mat file
    [pathsr, name, ext] = fileparts(FileIndex{uu});
    filename = [path FileIndex{uu}];
    pathsr = path;
    load(filename);
    
    % Load .tif image corresponding to .mat file
    [pathsr2, name2, ext2] = fileparts(FileIndex2{uu});
    filename2 = [path2 FileIndex2{uu}];
    A = imread(filename2);
    
    % Check if images are colored 
    if size(A,3) == 3
        A = rgb2gray(A);
    end
    
    A_original = A;
    A = imadjust(A);
    imshow(A)
    figure(2)
    imshow(A)
    figure(1)
    
    % Skip to next image and mat file if data was designated as bad
    if throwout == 1;
        excluded_files_count = excluded_files_count + 1;
        excluded_files(excluded_files_count).name = name;
        continue
    end
    
    % Clear matrices from previous file
    clear MPC_fov PC_fov RC_fov max_NC num_indents normal_defective_count ...
        normals defectives questionables test2 mean_positive_curvature sum_positive_curvature curve_values curve_radius_values
    
    % Initialize variables
    n_d_q_coordinates = [];
    Options.nPoints = 1000; % Set number of points that final nucleus outline will contain. 
    npoints2 = 25; % Set number of points to fit polynomial to calculate curvature. Controls MPC
    throwout = 0;
    curve_threshold = 0;
    hull_threshold = 0;
    npoints = 40; % Set number of points to calculate curvature for concavity detection. Controls detection of multiples, segmentation and number of dents
    
    B_new = BoundaryRefine(A_original,B_new,level2);
    for i = 1:length(B_new) 
        clear indices indices2 indices3 
        % Convert X and Y cells into mat
        test = cell2mat(B_new(i));
        
        test2(i).xypairs = test;
        x_values = test(:,1);
        y_values = test(:,2);

        % Evaluate curvature along the outline of the body 
        outline = [x_values y_values];
            
        % Calculate curvature using polynomial fitting
        curve = curvature(outline(:,1),outline(:,2), 3, npoints, npoints);
        curve_radius = curvature_circle(outline(:,1),outline(:,2), 3, npoints2, npoints2);
        
        % Find point of maximum negative curvature. If only positive
        % curvature exists, set to 0 
        if max(curve_radius) < 0
            max_NC(i) = 0;
        else
            max_NC(i) = max(curve_radius);
        end
               
        % Save values of outline curvature from poly fitting into new
        % variable
        curve_values(i).curve = curve;
            
        % Save values of outline curvature from circle fitting into new
        % variable
        curve_radius_values(i).curve = curve_radius;
            
        % Find all values of positive curvature in the outline
        % curvature from circle fitting
        curvature_radius_placehold = curve_radius;
        positive_curvature = curvature_radius_placehold(find(curve_radius_values(i).curve>curve_threshold));
            
        % Calculate the mean of positive curvature values
        mean_positive_curvature(i) = mean(positive_curvature);
        sum_positive_curvature(i) = sum(positive_curvature);
  
        % Begin finding numbers of indents 
        curve_index = curve > curve_threshold;
        indices = find(curve_index == 1);
        positive_curve = curve > curve_threshold;
        negative_curve = curve <= curve_threshold;
        positive_indices = find(positive_curve == 1);
        negative_indices = find(negative_curve == 1);
        % num_PC_points stores indices of points which are local
        % maxima of positive curvature. If there are none, it is 0
        if isempty(indices)
            num_indents(i) = 0;
        else
            % narrow down list of indices of points of positive curvature to
            % only those which are local maxima, so that one point
            % corresponds to each disruption in curvature
            indices2 = indices;
            max1 = indices(1);
            max_index = 1;
            for increment  = 2:length(positive_indices)
                % Scans along list of indices and compares points 
                % close together on the nucleus outline.
                if positive_indices(increment)-positive_indices(increment-1)<length(outline)/20
                    % Removes indices of point with smaller
                    % curvature value, until only the point with
                    % the maximum value in each peak remains
                    if curve(positive_indices(increment))<=max1
                        indices2(increment) = 0;
                    else
                        indices2(max_index) = 0;
                        max_index = increment;
                        max1 = indices(increment);
                    end
                else
                    max1 = positive_indices(increment);
                end
             end
 
             % Clear out the 0's corresponding to non-maximum
             % points, only store the indices of maxima
             inc = 0;
             for increment2 = 1:length(indices2)
                 if indices2(increment2) ~= 0
                     inc = inc + 1;
                     indices3(inc) = indices2(increment2);
                 end
             end
             num_indents(i) = length(indices3);
         end
    end
        
    % Turn value of mean positive curvature from NaN to 0 for any
    % outline with no positive curvature to make valid
    mean_positive_curvature(find(isnan(mean_positive_curvature))) = 0;
    sum_positive_curvature(find(isnan(sum_positive_curvature))) = 0;
    % Save MPC value for each nucleus into one variable
    MNC_fov = mean_positive_curvature;
    PC_fov = sum_positive_curvature;
    
    % Access one set of x and y pairs from the struct array
    for i = 1:length(test2)
        test1 = test2(i).xypairs; 
        x_values = test1(:,1);
        y_values = test1(:,2);

        % Fit ellipse to X and Y values, calculating parameters of the
        % ellipse
        values = 1:8;
        values = ellipsefit(x_values,y_values);
        
        % Store values related to fitted ellipse
        t = 0:.01:2*pi;
        x_1 = values(1);
        y_1 = values(2);
        values(3) = values(3)/conversion_factor;
        a1 = values(3);
        values(4) = values(4)/conversion_factor;
        b1 = values(4);
        values(6) = sqrt(1-(b1^2/a1^2));
        values(7) = areas(i);
        values(8) = perimeters(i);
        theta = values(5);
        if values(5) < 0
           values(5) = values(5) + pi;
        end
            
        % Store centroids of each nucleus in matrix. Will later add a third
        % column designating each centroid as normal, defective or
        % questionable
        
        n_d_q_coordinates(i,1:2) = [x_1 y_1];
        
        % Create vectors corresponding to x and y values of points on
        % fitted ellipse
        x = x_1 + (a1*cos(t)*cos(theta)-b1*sin(t)*sin(theta))*conversion_factor;
        y = y_1 + (a1*cos(t)*sin(theta)+b1*sin(t)*cos(theta))*conversion_factor;
        xy_points = [x' y'];
                
        % Save parameters of each ellipse fitted to a body, as well as
        % its points
        ellipse_parameters(i).parameters = values;
        ellipse_parameters(i).outline = xy_points;
        
        % Compute difference in area between nucleus area and area of its
        % convex hull
        nucleus_convex_hull = convhull(x_values,y_values);
        hull_values = [x_values(nucleus_convex_hull) y_values(nucleus_convex_hull)];
        hull_area = polyarea(hull_values(:,1), hull_values(:,2));
        nucleus_area = polyarea(x_values,y_values);
        RC_fov(i) =  (hull_area - nucleus_area)/hull_area;
    end
   
    
    % Sort nuclei into normal, questionable or defective groups based
    % on MPC & MSE
    normals = [];
    questionables_d = [];
    questionables_n = [];
    defectives = [];
    MNC_fov_adj = MNC_fov.*sqrt(areas*conversion_factor^2);
    Max_NC_fov_adj = max_NC.*sqrt(areas*conversion_factor^2);
    MPC_MSE_pairs = [MNC_fov_adj' RC_fov' Max_NC_fov_adj'];
    
    % Set Limits for Abnormality Check
    box_lower_MNC = .67;
    box_upper_MNC = 1.5634;
    box_lower_RC = .0025;
    box_upper_RC = .0201;
    box_lower_MaxNC = 1.3109;
    box_upper_MaxNC = 3.486;
    box_inner_limit_MNC = 1.3692;
    box_inner_limit_RC = .0048;
    box_inner_limit_MaxNC = 2.6703;
    
    
    % Use shape features to determine abnormal or normal shape 
    for tt = 1:size(MPC_MSE_pairs,1)
        if MPC_MSE_pairs(tt,1) < box_lower_MNC || MPC_MSE_pairs(tt,2) < box_lower_RC || MPC_MSE_pairs(tt,3) < box_lower_MaxNC 
            normals(end+1) = tt;
        elseif MPC_MSE_pairs(tt,1) >= box_lower_MNC && MPC_MSE_pairs(tt,1) <= box_upper_MNC && MPC_MSE_pairs(tt,2) >= box_lower_RC && MPC_MSE_pairs(tt,2) <= box_upper_RC && MPC_MSE_pairs(tt,3) >= box_lower_MaxNC && MPC_MSE_pairs(tt,3) <= box_upper_MaxNC
            if MPC_MSE_pairs(tt,1) >= box_inner_limit_MNC && MPC_MSE_pairs(tt,2) >= box_inner_limit_RC || MPC_MSE_pairs(tt,1) >= box_inner_limit_MNC && MPC_MSE_pairs(tt,3) >= box_inner_limit_MaxNC || MPC_MSE_pairs(tt,2) >= box_inner_limit_RC && MPC_MSE_pairs(tt,3) >= box_inner_limit_MaxNC
                questionables_d(end+1) = tt;
            else
                questionables_n(end+1) = tt;
            end
        elseif MPC_MSE_pairs(tt,1) > box_upper_MNC || MPC_MSE_pairs(tt,2) > box_upper_RC || MPC_MSE_pairs(tt,3) > box_upper_MaxNC 
            defectives(end+1) = tt;
        else
            disp('exception')
        end
    end
    
    % Create matrix containing raw number of nuclei designated as normal
    % and abnormal
    normal_defective_count = [length(normals)+length(questionables_n) length(questionables_d)+length(defectives)];
    
    % Tag centroids of nuclei as either normal or defective
    n_d_q_coordinates(normals,3) = 0;
    n_d_q_coordinates(questionables_n,3) = 0;
    n_d_q_coordinates(questionables_d,3) = 1;
    n_d_q_coordinates(defectives,3) = 1;
    
    if color_options == 1
        ndq = n_d_q_coordinates(:,3);
        colorimage = ColoredNuclei(A_original,B_new,level2,ndq);
    end
    
    % Plot the detected outlines of each nucleus and tag it with its
    % normal, questionable, or defective status
    hold on
    for ii = 1:length(B_new)
        test = cell2mat(B_new(ii));
        x_values = test(:,1);
        y_values = test(:,2);
        MPC_text = num2str(MPC_MSE_pairs(ii,1));
        Max_text = num2str(MPC_MSE_pairs(ii,3));
        Hull_text = num2str(MPC_MSE_pairs(ii,2));
        fontsizer = 10;
        
        % Outline nuclei with red (abnormal) or green (normal)
        if n_d_q_coordinates(ii,3) == 0
            plot(y_values, x_values, 'g', 'LineWidth', 3)
            centroid_x = n_d_q_coordinates(ii,1)+55;
            centroid_y = n_d_q_coordinates(ii,2)-35;
        elseif n_d_q_coordinates(ii,3) == 1
            plot(y_values, x_values, 'r', 'LineWidth', 3)
            centroid_x = n_d_q_coordinates(ii,1)+55;
            centroid_y = n_d_q_coordinates(ii,2)-35;
        end
    end
    
    % Get area, eccentricity, perimeter, and feature values of all nuclei 
    % in image designated as abnormal 
    defective_indices = find(n_d_q_coordinates(:,3)==1);
    Areas_defectives = areas(defective_indices)';
    Eccentricities_defectives = eccentricities(defective_indices)';
    Perimeters_defectives = perimeters(defective_indices)';
    MNC_adj_defectives = MPC_MSE_pairs([defectives questionables_d], 1);
    RC_defectives = MPC_MSE_pairs([defectives questionables_d], 2);
    Max_NC_adj_defectives = MPC_MSE_pairs([defectives questionables_d], 3);
    
    % Get area, eccentricity, perimeter, and feature values of all nuclei
    % in image designated as normal 
    normal_indices = find(n_d_q_coordinates(:,3)==0);
    Areas_normals = areas(normal_indices)';
    Eccentricities_normals = eccentricities(normal_indices)';
    Perimeters_normals = perimeters(normal_indices)';
    MNC_adj_normals = MPC_MSE_pairs([normals questionables_n], 1);
    RC_normals = MPC_MSE_pairs([normals questionables_n], 2);
    Max_NC_adj_normals = MPC_MSE_pairs([normals questionables_n], 3);
    
    % Add these feature values to vector containing information over all 
    % images/the coverslip
    if throwout == 0
        n_d_q_coordinates_total = [n_d_q_coordinates_total; n_d_q_coordinates];
        Areas_defectives_total = [Areas_defectives_total Areas_defectives'];
        Eccentricities_defectives_total = [Eccentricities_defectives_total Eccentricities_defectives'];
        Perimeters_defectives_total = [Perimeters_defectives_total Perimeters_defectives'];
        MNC_adj_defectives_total = [MNC_adj_defectives_total; MNC_adj_defectives];
        RC_defectives_total = [RC_defectives_total; RC_defectives];
        Max_NC_adj_defectives_total = [Max_NC_adj_defectives_total; Max_NC_adj_defectives];
        
        Areas_normals_total = [Areas_normals_total Areas_normals'];
        Eccentricities_normals_total = [Eccentricities_normals_total Eccentricities_normals'];
        Perimeters_normals_total = [Perimeters_normals_total Perimeters_normals'];
        MNC_adj_normals_total = [MNC_adj_normals_total; MNC_adj_normals];
        RC_normals_total = [RC_normals_total; RC_normals];
        Max_NC_adj_normals_total = [Max_NC_adj_normals_total; Max_NC_adj_normals];
        
        MNC_fov_adj_total = [MNC_fov_adj_total MNC_fov_adj];
        MNC_fov_total = [MNC_fov_total MNC_fov];
        RC_fov_total = [RC_fov_total RC_fov];
        Max_NC_fov_adj_total = [Max_NC_fov_adj_total Max_NC_fov_adj];
        num_indents_total = [num_indents_total num_indents];
        normal_defective_count_total = [normal_defective_count_total(1)+normal_defective_count(1)...
            normal_defective_count_total(2)+normal_defective_count(2)];
    end
   
    % Create file names of output
    string1 = [path name '_auto_count'];
    string3 = [path name];
    
    % Adjust output image size and save 
    if color_options == 1
        figure(1)
        imshow(colorimage)
    end
    set(gca, 'position', [0 0 1 1], 'units', 'normalized')
        set(gcf, 'PaperUnits', 'inches', 'PaperPosition', [0 0 13.44 10.24]);
        print('-dtiff', string1, '-r100'); 
        
    % Re-save area_eccentricity_perimeter.mat file containing new data
    % related to defective nuclei (MNC, MaxNC, relative concavity) 
    save (string3, 'B_new', 'level2', 'n_d_q_coordinates', 'areas', 'eccentricities', ...
        'perimeters', 'MNC_fov', 'MNC_fov_adj', 'normal_defective_count',...
        'nonzero_orientation_angles_fov', 'throwout');
    
end

% Average, median, and standard deviation values over all abnormal nuclei in all selected images/the coverslip 
avg_Areas_defectives_coverslip = mean(Areas_defectives_total);
avg_Eccentricities_defectives_coverslip = mean(Eccentricities_defectives_total);
avg_Perimeters_defectives_coverslip = mean(Perimeters_defectives_total);
avg_MNC_adj_defectives_coverslip = mean(MNC_adj_defectives_total);
avg_RC_defectives_coverslip = mean(RC_defectives_total);
avg_Max_NC_adj_defectives_coverslip = mean(Max_NC_adj_defectives_total);
median_MNC_defectives_coverslip = median(MNC_adj_defectives_total);
median_RC_defectives_coverslip = median(RC_defectives_total);
median_Max_NC_defectives_coverslip = median(Max_NC_adj_defectives_total);
median_Areas_defectives_coverslip = median(Areas_defectives_total);
median_Eccentricities_defectives_coverslip = median(Eccentricities_defectives_total);
median_Perimeters_defectives_coverslip = median(Perimeters_defectives_total);
std_MNC_defectives_coverslip = std(MNC_adj_defectives_total);
std_RC_defectives_coverslip = std(RC_defectives_total);
std_Max_NC_defectives_coverslip = std(Max_NC_adj_defectives_total);
std_Areas_defectives_coverslip = std(Areas_defectives_total);
std_Eccentricities_defectives_coverslip = std(Eccentricities_defectives_total);
std_Perimeters_defectives_coverslip = std(Perimeters_defectives_total);

% Put values for abnormal nuclei in matrix form 
abnormal_features_mean_median_std = [avg_MNC_adj_defectives_coverslip median_MNC_defectives_coverslip std_MNC_defectives_coverslip;...
    avg_RC_defectives_coverslip median_RC_defectives_coverslip std_RC_defectives_coverslip;...
    avg_Max_NC_adj_defectives_coverslip median_Max_NC_defectives_coverslip std_Max_NC_defectives_coverslip;...
    avg_Areas_defectives_coverslip median_Areas_defectives_coverslip std_Areas_defectives_coverslip;...
    avg_Eccentricities_defectives_coverslip median_Eccentricities_defectives_coverslip std_Eccentricities_defectives_coverslip;...
    avg_Perimeters_defectives_coverslip median_Perimeters_defectives_coverslip std_Perimeters_defectives_coverslip];
    

% Average shape feature values over all nuclei in selected images/the coverslip
avg_MNC_coverslip = mean(MNC_fov_total);
avg_MNC_coverslip_adj = mean(MNC_fov_adj_total);
avg_RC_coverslip = mean(RC_fov_total);
avg_Max_NC_adj_coverslip = mean(Max_NC_fov_adj_total);

% Find percentage of nuclei designated as abnormal in all images/the coverslip
normal_defective_percent = (normal_defective_count_total(2)/(sum(normal_defective_count_total)));

% Save summary file containing data over all images/the coverslip
string5 = [path 'summary_normal_defectives'];
save(string5, 'MNC_fov_total', 'MNC_fov_adj_total', 'n_d_q_coordinates_total', ...
    'avg_MNC_coverslip', 'avg_MNC_coverslip_adj', 'normal_defective_count_total', ...
    'normal_defective_percent', 'abnormal_features_mean_median_std', 'Areas_defectives_total', 'Eccentricities_defectives_total', ...
    'Perimeters_defectives_total', 'RC_fov_total', 'Max_NC_fov_adj_total', 'avg_RC_coverslip', 'avg_Max_NC_adj_coverslip', ...
    'Areas_normals_total', 'Eccentricities_normals_total', 'Perimeters_normals_total', ...
    'MNC_adj_normals_total', 'RC_normals_total', 'Max_NC_adj_normals_total', ...
    'MNC_adj_defectives_total', 'RC_defectives_total', 'Max_NC_adj_defectives_total')
msgbox('Operation Completed')
