# Supplementary material for: Age of heart disease presentation and dysmorphic nuclei in patients with LMNA mutations
Source: PLoS One. 2017 Nov 17;12(11):e0188256. doi: 10.1371/journal.pone.0188256 (PMC5693421; doi:10.1371/journal.pone.0188256)
Supplement: S3 Code — The detailed description of the code is provided in S1 Text. (M) [file pone.0188256.s004.m]

function [B4] = boundary_refine2(image,B2,level)
%UNTITLED Summary of this function goes here

for i = 1:length(B2)
    A = image;
    one_set = cell2mat(B2(i));
    x_set = one_set(:,1);
    y_set = one_set(:,2);            
    
    % Limit size of convex hull check to boundaries of image
    max_y_set = round(max(y_set));
    min_y_set = round(min(y_set));
    max_x_set = round(max(x_set));
    min_x_set = round(min(x_set));
    
    if min_y_set-10 <= 0
        min_y_cutout = 1;
        diff1 = 10-min_y_set;
    else
        min_y_cutout = min_y_set-10;
        diff1 = 0;
    end
    if min_x_set-10 <= 0
        min_x_cutout = 1;
        diff2 = 10-min_x_set;
    else
        min_x_cutout = min_x_set-10;
        diff2 = 0;
    end
    if max_y_set+10 > size(image,2)
        max_y_cutout = size(image,2);
        diff3 = max_y_set-size(image,2);
    else
        max_y_cutout = max_y_set+10;
        diff3 = 0;
    end
    if max_x_set+10 > size(image,1)
        max_x_cutout = size(image,1);
        diff4 = max_x_set-size(image,1);
    else
        max_x_cutout = max_x_set+10;
        diff4 = 0;
    end
    
    % Skip analysis of any boundary along image edge
    if min_x_cutout < 0 || min_x_cutout > size(image,1)
        continue
    end
    if max_x_cutout < 0 || max_x_cutout > size(image,1)
        continue
    end
    if min_y_cutout < 0 || min_y_cutout > size(image,2)
        continue
    end
    if max_y_cutout < 0 || max_y_cutout > size(image,2)
        continue
    end
 
    % Isolate region of interest around a nucleus from the full image based
    % on calculated boundary 
    cutout = image(min_x_cutout:max_x_cutout,min_y_cutout:max_y_cutout);
    cutout = imadjust(cutout);
    cutout_size = size(cutout);
    checkers = 0;
    
    while checkers ~= 3
        B3 = [];
        % Binarize Image 
        BW = im2bw(cutout,level);
        BW = imfill(BW,'holes');
        % Dilate and erode image to remove small pixels
        se = strel('disk', 4);
        BW2 = imerode(BW,se);
        BW3 = imdilate(BW2,se);
        
        BW3 = BW;
        [boundary,L] = bwboundaries(BW3,'noholes');
        
         % Remove bodies on edge of picture
                increment3 = 0;
                for i_counter = 1:(length(boundary)-increment3)
                    xy_points = cell2mat(boundary(i_counter-increment3));
                    x_points = xy_points(:,1);
                    y_points = xy_points(:,2);
                    if (y_points ~= cutout_size(2)) & (y_points ~= 1) & (x_points ~= 1) & (x_points ~= cutout_size(1))
                    else
                        % Remove all other data regarding outlines on edge from
                        % storage
                        boundary(i_counter-increment3) = [];
                        increment3 = increment3+1;
                    end
                end
                % Remove x and y values corresponding to any body with less than 50 points 
                % from B
                increment = 0;
                for ii = 1:(length(boundary)-increment)
                    test = cell2mat(boundary(ii-increment));
                    if length(test) < 50
                        boundary(ii-increment) = [];
                        increment = increment+1;
                    end
                end
        P = cell2mat(boundary);
        I = im2double(BW3);
        
        % Regular Options Values
        if 1
            Options=struct;
            Options.nPoints=1000;
            Options.Verbose=false;
            Options.Iterations=10;
            Options.Wedge=2;
            Options.Wline=0;
            Options.Wterm=0;
            Options.Kappa=5;
            Options.Sigma1=2;
            Options.Sigma2=2;
            Options.Alpha=0.02;
            Options.Beta=0.1;
            Options.Mu=0.4;
            Options.Delta=-0.1;
            Options.GIterations=10;
        end
        
        % Test Options Values 
        if 0
            Options=struct;
            Options.nPoints=1000;
            Options.Verbose=false;
            Options.Iterations=75;
            Options.Wedge=2;
            Options.Wline=0;
            Options.Wterm=0;
            Options.Kappa=.6;
            Options.Sigma1=.5;
            Options.Sigma2=.5;
            Options.Alpha=0.02;
            Options.Beta=0.05;
            Options.Mu=0.4;
            Options.Delta=-0.1;
            Options.GIterations=80;
        end
        
        if isempty(P)
            checkers = 3;
            continue
        end
        
        % Clear variable
        O = [];
        
        % Smooth boundary with Snake Algorithm
        [O,J]=Snake2D(I,P,Options);
        B3 = O;
        if isempty(B3) 
            % If no valid boundary is found, increase threshold of
            % intensity in binarization to attempt to separate boundary
            % from image edge 
            checkers = checkers + 1;
            level = level*1.0326;
        else
            checkers = 3;
        end
    end
    
    if isempty(B3)
        continue
    end
    
    % If boundary is closer than 10 pixels to image edge, shift position of
    % plotting to make accurate
    B3(:,1) = B3(:,1)+min_x_set+diff2-10;
    B3(:,2) = B3(:,2)+min_y_set+diff1-10;
    B4(i) = {B3};
    B3 = [];
   
end
    % Transpose boundary coordinates
    B4 = B4';
    
    %remove null values in the array
    B4 = B4(~cellfun('isempty',B4));
    
    
end
