# Supplementary material for: Age of heart disease presentation and dysmorphic nuclei in patients with LMNA mutations
Source: PLoS One. 2017 Nov 17;12(11):e0188256. doi: 10.1371/journal.pone.0188256 (PMC5693421; doi:10.1371/journal.pone.0188256)
Supplement: S4 Code — The detailed description of the code is provided in S1 Text. (M) [file pone.0188256.s005.m]

function [radius, centre] = calcCircle(pt1, pt2, pt3)
% calcCircle: Fit a circle to a set of 3 points
%
% Inputs:
% pt1, pt2 and pt3 are vectors with 2 elements representing a point
% in 2D Cartesian coordinates.
%
% Returns:
% The centre coordinate (2 elements) and radius of the circle.
% A centre value of [0,0] and radius of -1 if the points are collinear.
%
% Example:
%
% p1 = rand(1,2);
% p2 = rand(1,2);
% p3 = rand(1,2);
% 
% [c r] = calcCircle(p1, p2, p3);
%     
% figure(1)
% cla
% axis equal
% hold on
% if r ~= -1
%     rectangle('Position',[c(1)-r,c(2)-r,2*r,2*r],'Curvature',[1,1],'EdgeColor','g')
% end
% plot(p1(1), p1(2), '*')
% plot(p2(1), p2(2), '*')
% plot(p3(1), p3(2), '*')
%
% for Matlab R13 and up
% version 1.2 (mar 2008)
% Author:   Peter Bone (email: peterbone@hotmail.com)
%
% History
% Created: 6th March 2008, version 1.1 
% Revisions
% 7th March 2008:   Version 1.2 for improved help and usability
%                   argument checking

if nargin < 3
    error('Three input points are required.');
elseif ~isequal(numel(pt1),numel(pt2),numel(pt3),2)
    error('The three input points should all have two elements.')
end

pt1 = double(pt1);
pt2 = double(pt2);
pt3 = double(pt3);

epsilon = 0.000000001;

delta_a = pt2 - pt1;
delta_b = pt3 - pt2;

ax_is_0 = abs(delta_a(1)) <= epsilon;
bx_is_0 = abs(delta_b(1)) <= epsilon;

% check whether both lines are vertical - collinear
if ax_is_0 && bx_is_0
    centre = [0 0];
    radius = -10000000000;
    %warning([mfilename ':CollinearPoints'],'Points are on a straight line (collinear).');    
    return
end

% make sure delta gradients are not vertical
% swap points to change deltas
if ax_is_0
    tmp = pt2;
    pt2 = pt3;
    pt3 = tmp;
    delta_a = pt2 - pt1;
end
if bx_is_0
    tmp = pt1;
    pt1 = pt2;
    pt2 = tmp;
    delta_b = pt3 - pt2;
end

grad_a = delta_a(2) / delta_a(1);
grad_b = delta_b(2) / delta_b(1);

% check whether the given points are collinear
if abs(grad_a-grad_b) <= epsilon
    centre = [0 0];
    radius = -10000000000;
    %warning([mfilename ':CollinearPoints'],'Points are on a straight line (collinear).');    
    return
end

% swap grads and points if grad_a is 0
if abs(grad_a) <= epsilon
    tmp = grad_a;
    grad_a = grad_b;
    grad_b = tmp;
    tmp = pt1;
    pt1 = pt3;
    pt3 = tmp;
end

% calculate centre - where the lines perpendicular to the centre of
% segments a and b intersect.
centre(1) = ( grad_a*grad_b*(pt1(2)-pt3(2)) + grad_b*(pt1(1)+pt2(1)) - grad_a*(pt2(1)+pt3(1)) ) / (2*(grad_b-grad_a));
centre(2) = ((pt1(1)+pt2(1))/2 - centre(1)) / grad_a + (pt1(2)+pt2(2))/2;

% calculate radius
radius = norm(centre - pt1);
