# Supplementary material for: Age of heart disease presentation and dysmorphic nuclei in patients with LMNA mutations
Source: PLoS One. 2017 Nov 17;12(11):e0188256. doi: 10.1371/journal.pone.0188256 (PMC5693421; doi:10.1371/journal.pone.0188256)
Supplement: S5 Code — The detailed description of the code is provided in S1 Text. (M) [file pone.0188256.s006.m]

function k = curvature(x,y,porder,npre,npost,w)
%CURVATURE Weighted least square curvature estimate for 2-D point data
% K=CURVATURE(X,Y,P,NPRE,NPOST,W) accepts 1xN input data vectors X and 
% Y and returns a 1xN curvature vector K.  The function also accepts 
% optional parameters.  P is the order of the polynomial fit to the X and 
% Y data, NPRE is the number of pre-samples, and NPOST is the number of 
% post-samples used for the polynomial fit.  The input W is a 
% length(NPRE+NPOST+1) vector of weights that are applied to the samples 
% used in the polynomial fit.  Positive values of curvature K indicate 
% convex curvature and negative values indicate concave curvature.

% Each X and Y data value is prepended with NPRE data values and appended 
% with NPOST data values to produce a vector.  The 1st and 2nd order 
% coefficients of a Pth order weighted least squares polynomial fit to the 
% vector is then computed.  The curvature at each data point is then 
% computed based on the expression for the curvature:
%
% k(n)= 2*(a1*b2-a2*b1)/((a1^2+b1^2)^(3/2));
%
% Ref: 
% C. Lee, R. Haralick, and K. Deguchi, "Estimation of Curvature from
% Sampled Noisy Data", Proceedings of Computer Vision and Pattern 
% Recognition, 1993. 

if nargin<2
    error('Input vectors X and Y are required.');
elseif nargin<3
    porder=3;
    npre=15;
    npost=15;
    w=ones(1,npre+npost+1);
elseif nargin<4
    npre=15;
    npost=15;
    w=ones(1,npre+npost+1);
elseif nargin<5
    npost=15;
    w=ones(1,npre+npost+1);
elseif nargin<6
    w=ones(1,npre+npost+1);
end

if porder<2 | rem(porder,1)~=0 | porder<0
    error('Input PORDER must be a positive integer >= 2.')
elseif npre<1 | rem(npre,1)~=0 | npre<0
    error('Input NPRE must be a positive integer >= 1.')
elseif npost<1 | rem(npost,1)~=0 | npost<0
    error('Input NPOST must be a positive integer >= 1.')
elseif any(w)<1 | length(w)~=(npre+npost+1)
    error('Input W must be a positive vector of length (npre+npost+1)')
end

% Convert X and Y inputs to row vectors
[mx,nx]=size(x);
[my,ny]=size(y);
if mx>nx
    x=x.';
    tmp=mx;
    mx=nx;
    nx=tmp;
end
if my>ny
    y=y.';
    tmp=my;
    my=ny;
    ny=tmp;
end
if ny~=nx | mx~=1 | my~=1 | nx==1
    error('X and Y must be equal length vectors.')
end

N=diag(w)*bsxfun(@power,[-npre:npost]',[0:porder]); % Vandermonde matrix
Ap=inv(N'*N)*N'; % Compute Pseudoinverse
A=Ap(2:3,:);     % Extract 1st and 2nd order rows
xp=[x(end-npre+1:end) x x(1:npost)]; % Pad X with pre and post values
yp=[y(end-npre+1:end) y y(1:npost)]; % Pad Y with pre and post values

npts=nx;
k=zeros(1,npts);
for n=1:npts
  xn=w.*xp(n:(n+npre+npost));
  yn=w.*yp(n:(n+npre+npost));
  a=A*xn'; % 1st and 2nd order polynomial coefficients for X data fit
  b=A*yn'; % 1st and 2nd order polynomial coefficients for Y data fit
  k(n)= 2*(a(1)*b(2)-a(2)*b(1))/((a(1)^2+b(1)^2)^(3/2));
end
