# Supplementary material for: Age of heart disease presentation and dysmorphic nuclei in patients with LMNA mutations
Source: PLoS One. 2017 Nov 17;12(11):e0188256. doi: 10.1371/journal.pone.0188256 (PMC5693421; doi:10.1371/journal.pone.0188256)
Supplement: S7 Code — The detailed description of the code is provided in S1 Text. (M) [file pone.0188256.s008.m]

function [colorimage] = ColoredNuclei(image,B2,level,ndq)
% ColoredNuclei 
%
% Create image of nuclei colored in based on designations by NucleiClassify
%

% Set coloring on nuclei 
colorcode = [1.873 .2722 .3623; .5618  1.817  .1136];
colorcode(1,:) = colorcode(1,:)*1.2;

% Get image and adjust intensity
A = image;
G = imadjust(A);

% Change image to RGB 
colorimage_original = cat(3,G,G,G);

% Create green and red images of nuclei 
colorimage_red = cat(3,G*colorcode(1,1),G*colorcode(1,2),G*colorcode(1,3));
colorimage_green = cat(3,G*colorcode(2,1),G*colorcode(2,2),G*colorcode(2,3));
colorimage = colorimage_original;
 
for i = 1:length(B2)
    % Get nucleus outline 
    one_set = cell2mat(B2(i));
    x_set = one_set(:,1);
    y_set = one_set(:,2);            
    
    % Limit size of convex hull check to boundaries of image
    max_y_set = round(max(y_set));
    min_y_set = round(min(y_set));
    max_x_set = round(max(x_set));
    min_x_set = round(min(x_set));
    
    % Adjust position of nucleus boundary for cases where it is close to 
    % image edge 
    if min_y_set-10 <= 0
        min_y_cutout = 1;
        diff1 = 10-min_y_set;
    else
        min_y_cutout = min_y_set-10;
        diff1 = 0;
    end
    if min_x_set-10 <= 0
        min_x_cutout = 1;
        diff2 = 10-min_x_set;
    else
        min_x_cutout = min_x_set-10;
        diff2 = 0;
    end
    if max_y_set+10 > size(image,2)
        max_y_cutout = size(image,2);
        diff3 = max_y_set-size(image,2);
    else
        max_y_cutout = max_y_set+10;
        diff3 = 0;
    end
    if max_x_set+10 > size(image,1)
        max_x_cutout = size(image,1);
        diff4 = max_x_set-size(image,1);
    else
        max_x_cutout = max_x_set+10;
        diff4 = 0;
    end
    
    % Ignore any nucleus boundary in contact with image edge 
    if min_x_cutout < 0 || min_x_cutout > size(image,1)
        continue
    end
    if max_x_cutout < 0 || max_x_cutout > size(image,1)
        continue
    end
    if min_y_cutout < 0 || min_y_cutout > size(image,2)
        continue
    end
    if max_y_cutout < 0 || max_y_cutout > size(image,2)
        continue
    end
 
    % Create dimensions of region of interest around each nucleus 
    % based on its outline 
    cutout = image(min_x_cutout:max_x_cutout,min_y_cutout:max_y_cutout);
    cutout_size = size(cutout);
    
    % Isolate region of interest in image 
    cutout_original = colorimage_original(min_x_cutout:max_x_cutout,min_y_cutout:max_y_cutout);
    
    % Adjust image intensity of region of interest 
    cutout = imadjust(cutout);
    
    % Binarize 
    BW = im2bw(cutout,level);
    BW = imfill(BW,'holes');
        
    % Dilate and erode binary image to remove some noise 
    se = strel('disk', 4);
    BW2 = imerode(BW,se);
    BW3 = imdilate(BW2,se); 
    
    % Dilate slightly to ensure all of nuclear area is enclosed in binary
    % representation 
    se = strel('disk', 1);
    BW3 = imdilate(BW3,se);
    
    % Calculate nuclear boundary in the cutout 
    [boundary,L] = bwboundaries(BW3,'noholes');
    nuclei_region = cell2mat(boundary);
    x_set2 = nuclei_region(:,1)-10;
    y_set2 = nuclei_region(:,2)-10;    
   
   % Check whether each pixel in cutout is enclosed by nuclear outline
   % If yes, replace that pixel with corresponding pixel from colored image
   for ii = 1:size(cutout,1)
       for iii = 1:size(cutout,2)
          % If pixel enclosed by 'dysmorphic' nucleus 
          if inpolygon(ii, iii, x_set2, y_set2) && ndq(i) == 1
              colorimage(min_x_set+ii-1,min_y_set+iii,:) = colorimage_red(min_x_set+ii,min_y_set+iii,:);
          % If pixel enclosed by 'normal' nucleus 
          elseif inpolygon(ii, iii, x_set2, y_set2) && ndq(i) == 0
              colorimage(min_x_set+ii,min_y_set+iii,:) = colorimage_green(min_x_set+ii,min_y_set+iii,:);
          end
       end
   end
end

end
